# Supplementary material for: Regional Variations in Outpatient Antibiotic Prescribing in Germany: A Small Area Analysis Based on Claims Data
Source: Antibiotics (Basel). 2022 Jun 22;11(7):836. doi: 10.3390/antibiotics11070836 (PMC9312140; doi:10.3390/antibiotics11070836)
Supplement: Supplementary file 1 [file antibiotics-11-00836-s001.zip]

Archive with 1 entries (1 files):
- antibiotics-1748917-supplementary.pdf
